# Supplementary material for: Structural Characteristics and Properties of the RNA-Binding Protein hnRNPK at Multiple Physical States
Source: Int J Mol Sci. 2025 Feb 5;26(3):1356. doi: 10.3390/ijms26031356 (PMC11818384; doi:10.3390/ijms26031356)
Supplement: Supplementary file 1 [file ijms-26-01356-s001.zip]

Archive with 1 entries (1 files):
- ijms-3418668-supplementary.pdf
